# Supplementary material for: S1P Signalling Axis Is Necessary for Adiponectin-Directed Regulation of Electrophysiological Properties and Oxidative Metabolism in C2C12 Myotubes
Source: Cells. 2022 Feb 17;11(4):713. doi: 10.3390/cells11040713 (PMC8869893; doi:10.3390/cells11040713)
Supplement: Supplementary file 1 [file cells-11-00713-s001.zip]

Archive with 1 entries (1 files):
- cells-1541998-supplementary.pdf
